# Supplementary material for: The Effects of DDI1 on Inducing Differentiation in Ovine Preadipocytes via Oar-miR-432
Source: Int J Mol Sci. 2023 Jul 17;24(14):11567. doi: 10.3390/ijms241411567 (PMC10380388; doi:10.3390/ijms241411567)
Supplement: Supplementary file 1 [file ijms-24-11567-s001.zip]

Archive with 1 entries (1 files):
- ijms-2475825-supplementary.pdf
